# Supplementary material for: Evaluation of Neurotropic Activity and Molecular Docking Study of New Derivatives of pyrano[4″,3″:4′,5′]pyrido[3′,2′:4,5]thieno[3,2-d]pyrimidines on the Basis of pyrano[3,4-c]pyridines
Source: Molecules. 2022 May 24;27(11):3380. doi: 10.3390/molecules27113380 (PMC9182472; doi:10.3390/molecules27113380)
Supplement: Supplementary file 1 [file molecules-27-03380-s001.zip]

Archive with 22 entries (22 files):
- comp.3a_C13.pdf
- comp.3a_H1.pdf
- comp.3b_C13.pdf
- comp.3b_H1.pdf
- comp.3c_C13.pdf
- comp.3c_H1.pdf
- comp.3d_C13.pdf
- comp.3d_H1.pdf
- comp.3e_C13.pdf
- comp.3e_H1.pdf
- comp.3f_C13.pdf
- comp.3f_H1.pdf
- comp.4a_C13.pdf
- comp.4a_H1.pdf
- comp.4b_C13.pdf
- comp.4b_H1.pdf
- comp.4c_C13.pdf
- comp.4c_H1.pdf
- comp.4d_C13.pdf
- comp.4d_H1.pdf
- comp.4e_C13.pdf
- comp.4e_H1.pdf
